# Supplementary material for: Integrated multi-omics reveals microbial and metabolic mechanisms driving enhanced fermentation quality in cigar tobacco leaves with exogenous additives
Source: Bioresour Bioprocess. 2026 Jan 5;13(1):2. doi: 10.1186/s40643-025-00998-y (PMC12770121; doi:10.1186/s40643-025-00998-y)
Supplement: Supplementary file 1 — Additional file1 (XLSX 2306 KB) [file 40643_2025_998_MOESM1_ESM.xlsx]

## Sheet: SI
Integrated multi-omics reveals microbial and metabolic mechanisms driving enhanced fermentation quality in cigar tobacco leaves with exogenous additives
Ping Han1, Dongfeng Guo2*, Mingzhu Zhang1, Xuefeng Wu1, Dongdong Mu1, Yaqi Shi1, 2, Rui Zhao1, 2, Tianfei Zheng1,2, Xingjiang Li1*
1 Anhui Fermented Food Engineering Research Center, School of Food and Biological Engineering, Hefei University of Technology, Hefei, Anhui, China
2 China Tobacco Anhui Industrial Co., Ltd, Hefei, Anhui, China
*Corresponding author:
Dongfeng Guo, China Tobacco Anhui Industrial Co., Ltd, Huangshan Road 606#, 230088 Hefei City, Anhui Province, China.
Xingjiang Li, Anhui Fermentation Food Engineering Research Center, School of Food and Biological Engineering, Hefei University of Technology, Danxia Road 485#, Zip Code 230601, Hefei City, Anhui Province, China.
E-mail: lixingjiang@hfut.edu.cn
Figure and table legends
Figure S1 The preparation of additives and the sampling process of fermentation.
Figure S2 High-throughput sequencing results verification. Dilution curves of samples from bacterial (A) and fungal (B) communities.
Figure S3 Venn Diagram of bacterial (A) and fungal (B) community samples.
Table S1 Analysis of free amino acids and VIP value of cigar tobacco.
Table S2 Volatile flavor components and VIP value of cigar tobacco.
Table S3 Volatile flavor compounds with an OAV > 1 of cigar tobacco.
Table S4 Test discriminant analysis was conducted on the characteristic microorganisms of bacteria and fungi at the genus level, and the LDA value and P value were calculated.
Table S5 The component eigenvalues and variance contribution degrees obtained based on principal component analysis dimension reduction.
Table S6 The comprehensive scores of tobacco leaves treated with different exogenous additives obtained based on the principal component analysis model.

## Sheet: Figure S1
Figure S1 The preparation of additives and the sampling process of fermentation.

## Sheet: Figure S2
Figure S2 High-throughput sequencing results verification. Dilution curves of samples from bacterial (A) and fungal (B) communities.

## Sheet: Figure S3
Figure S3 Venn Diagram of bacterial (A) and fungal (B) community samples.

## Sheet: Table S1
Table S1 Analysis of free amino acids and VIP value of cigar tobacco.
FAAs(mg/g)		day 0				day 10				day 20				VIP
		T0_0	T1_0	T2_0	T3_0	T0_10	T1_10	T2_10	T3_10	T0_20	T1_20	T2_20	T3_20
Umami	Asp	5.44±0.09c	5.92±0.05b	5.37±0.04c	6.26±0.05a	5.18±0.01d	5.58±0.1b	5.69±0.02b	7.57±0.04a	7.76±0.08a	6.24±0.03a	5.73±0.06c	5.40±0.01c	1.3
	Glu	2.07±0.06c	2.52±0.03a	2.47±0.03b	2.24±0.02b	2.47±0.03ab	2.51±0.04ab	2.25±0.03b	2.35±0.03c	2.15±0.03c	2.46±0.02a	2.39±0.08bc	2.57±0.02a	1.13
Sweet	Ser	0.76±0.03c	1.44±0.04a	1.53±0.04a	0.91±0.01b	0.97±0.03c	1.08±0.04b	1.44±0.04a	0.81±0.02d	1.10±0.11b	0.90±0.03b	1.16±0.01b	0.85±0.03c	1.63
	Gly	0.16±0.02b	0.25±0.00b	0.24±0.01b	0.18±0.03b	0.18±0.01c	0.27±0.01a	0.24±0.01a	0.16±0.02c	0.17±0.02c	0.25±0.03a	0.39±0.02a	0.24±0.02b	0.77
	Thr	0.13±0.03c	0.23±0.03b	0.23±0.04a	0.19±0.03b	0.16±0.02c	0.20±0.01a	0.16±0.01bc	0.2±0.01bc	0.21±0.02a	0.24±0.03a	0.32±0.02a	0.20±0.02a	0.72
	Ala	0.03±0.02b	0.05±0.01b	0.05±0.01b	0.04±0.01b	0.04±0.00b	0.04±0.01b	0.05±0.01b	0.05±0.01b	0.08±0.02a	0.1±0.01a	0.13±0.02a	0.09±0.01a	1.23
	Pro	0.56±0.02d	0.51±0.02c	1.28±0.03b	0.66±0.01c	0.66±0.03b	1.55±0.02a	0.85±0.02b	0.27±0.01d	0.21±0.01d	2.22±0.05a	3.46±0.09a	0.89±0.02c	1.03
Bitter	Tyr	0.03±0.00c	0.08±0.01a	0.10±0.01b	0.10±0.01a	0.09±0.01a	0.07±0.01c	0.05±0.02b	0.10±0.01a	0.22±0.01a	0.10±0.01a	0.10±0.01a	0.10±0.01bc	0.84
	Val	0.09±0.01c	0.18±0.01b	0.23±0.03a	0.11±0.02c	0.16±0.01b	0.16±0.01b	0.17±0.02b	0.15±0.02b	0.17±0.03b	0.21±0.01a	0.33±0.03a	0.17±0.02b	0.78
	Met	0.01±0.01a	0.01±0.01a	0.01±0.01a	0.01±0.01a	0.01±0.01a	0.01±0.01a	0.01±0.01a	0.01±0.01a	0.01±0.01a	0.02±0.01a	0.01±0.01a	0.01±0.01a	0.51
	Ile	0.04±0.01b	0.09±0.02ab	0.12±0.02a	0.05±0.01b	0.07±0.03b	0.06±0.01b	0.05±0.00b	0.06±0.01b	0.07±0.01b	0.10±0.01a	0.11±0.01a	0.09±0.02ab	0.84
	His	0.39±0.04d	0.45±0.03b	0.49±0.03b	0.59±0.02a	0.51±0.02b	0.59±0.02a	0.55±0.02bc	0.64±0.03a	0.62±0.02a	0.53±0.03c	0.49±0.02b	0.38±0.04c	1.48
	Arg	0.15±0.02c	0.23±0.02b	0.24±0.02b	0.21±0.01b	0.19±0.01c	0.22±0.03b	0.17±0.01bc	0.25±0.02b	0.27±0.01a	0.25±0.04a	0.34±0.02a	0.23±0.02b	0.71
	Leu	0.06±0.01b	0.09±0.01b	0.15±0.02a	0.07±0.01b	0.10±0.01b	0.10±0.01b	0.06±0.01b	0.08±0.01b	0.09±0.02b	0.13±0.02a	0.14±0.03a	0.11±0.01ab	0.74
	Phe	0.24±0.03d	0.56±0.03b	0.52±0.05b	0.44±0.02b	0.37±0.01c	0.48±0.03b	0.36±0.02c	0.52±0.03b	0.64±0.03a	0.61±0.02a	0.64±0.05a	0.46±0.04b	0.72
	Lys	0.21±0.03c	0.37±0.01a	0.36±0.03a	0.32±0.01b	0.29±0.04b	0.27±0.05b	0.21±0.03c	0.36±0.02a	0.37±0.04a	0.40±0.03a	0.38±0.04a	0.31±0.03ab	0.75
Odorless	Cys	0.02±0.02a	0.01±0.00b	0.01±0.01b	0.01±0.00a	0.01±0.01b	0.01±0.00b	0.02±0.01a	0.02±0.00b	0.04±0.01a	0.01±0.01a	0.05±0.02a	0.02±0.01b	1.06
The difference of samples in different treatment groups under the same fermentation time was represented by different letters (p < 0.05).

## Sheet: Table S2
Table S2 Volatile flavor components and VIP value of cigar tobacco.
Volatile flavor compound (μg/g)	day 0				day 10				day 20				VIP
	T0_0	T1_0	T2_0	T3_0	T0_10	T1_10	T2_10	T3_10	T0_20	T1_20	T2_20	T3_20
Neophytadiene	20.93±0.85c	19.03±0.85c	39.17±1.75b	133.35±7.19a	98.16±6.03b	84.91±2.07b	134.01±11.47a	123.46±6.09a	16.83±2.00c	48.5±3.49a	36.84±3.45b	41.51±1.32b	1.08162
Nicotine	192.48±10.94d	342.92±7.47b	434.36±27.86a	306.62±7.90c	87.29±1.03d	141.61±8.47c	184.66±9.35b	247.75±8.70a	41.67±1.30d	84.59±2.19c	326.13±5.10a	173.60±27.59b	1.13899
Acetone	nd	1.95±0.09b	nd	3.88±0.08a	nd	nd	nd	nd	nd	2.91±0.64b	nd	8.38±0.10a	1.68542
Methylheptenone	nd	nd	nd	3.08±0.08a	nd	19.04±0.36a	nd	7.02±0.18b	5.57±0.23b	nd	37.05±1.38a	nd	0.760507
1-Penten-3-one	nd	nd	3.69±0.05a	2.06±0.16b	nd	nd	0.13±0.03b	1.04±0.11a	nd	nd	nd	nd	0.941114
5-Hexen-3-one	nd	nd	nd	nd	nd	17.83±0.77a	nd	nd	nd	nd	nd	nd	1.06202
2-Butanone, 1-(acetyloxy)-	nd	nd	12.00±0.42a	nd	nd	nd	nd	9.12±0.21a	nd	nd	nd	nd	0.803177
Acetophenone	ndc	nda	ndb	nd	nd	nd	nd	nd	nd	nd	0.48±0.03a	nd	0.896053
2,3-Pentanedione	3.32±0.15c	4.96±0.08a	3.84±0.30b	nd	nd	nd	3.54±0.15a	3.00±0.20b	nd	nd	24.16±0.11a	2.10±0.07b	1.02877
5-Hexen-2-one	nd	nd	1.80±0.07a	nd	nd	nd	nd	nd	nd	nd	nd	nd	0.813975
2,6,6-Trimethyl-2-cyclohexene-1,4-dione	1.51±0.05c	1.37±0.11c	11.33±0.30a	4.10±0.04b	1.78±0.05d	3.01±0.56c	4.75±0.29a	3.99±0.20b	0.36±0.06b	nd	6.00±0.13a	nd	1.22987
2(5H)-Furanone	nd	0.34±0.04b	2.10±0.02a	nd	4.48±0.18a	nd	1.08±0.13b	nd	nd	nd	nd	nd	0.943106
2,3-Butanedione	nd	nd	nd	19.75±0.54a	nd	nd	nd	nd	nd	29.65±0.59a	nd	nd	0.82568
Solanone	17.23±0.48c	4.60±0.25d	20.76±1.26b	24.5±2.07a	34.7±3.76a	35.96±6.17a	30.48±1.11a	18.13±0.74b	3.09±0.31d	12.84±1.15b	21.99±2.41a	9.26±0.85c	0.619013
5,9-Undecadien-2-one, 6,10-dimethyl-, (E)-	3.39±0.38b	12.46±0.49d	9.20±0.16c	15.77±0.73a	7.75±0.14b	9.97±0.76a	6.89±0.15b	6.54±1.14b	0.46±0.12c	2.79±0.17b	12.18±2.18a	2.78±0.11b	0.918304
1,3,7,7-Tetramethyl-9-oxo-2-oxabicyclo[4.4.0]dec-5-ene	5.23±0.21b	nd	7.85±0.22a	nd	4.41±0.16b	nd	10.55±0.37a	nd	4.90±0.11a	3.15±0.30b	4.48±0.78a	nd	1.49909
β-Ionone	5.80±0.15a	5.47±0.20a	5.40±0.25a	5.39±0.25a	7.21±0.21c	nd	13.89±0.17a	9.75±0.11b	nd	3.66±0.23b	4.74±0.55a	nd	0.839494
1,3,7,7-Tetramethyl-9-oxo-2-oxabicyclo[4.4.0]decane	2.69±0.24a	2.46±0.46a	nd	2.55±0.24a	3.75±0.12b	nd	4.42±0.12a	nd	nd	nd	nd	nd	0.707687
Pyrolo[3,2-d]pyrimidin-2,4(1H,3H)-dione	0.22±0.03c	0.93±0.05b	nd	1.74±0.11a	nd	0.82±0.04a	nd	0.75±0.10a	nd	nd	nd	nd	1.21664
Megastigmatrienone A	1.59±0.18b	1.39±0.13b	2.57±0.28a	2.50±0.20a	3.55±0.19a	3.10±0.15ab	3.94±0.14a	0.84±0.06b	0.71±0.09c	2.53±0.16a	1.62±0.12b	0.67±0.11c	0.879131
Megastigmatrienone B	6.50±0.33b	7.03±0.41b	4.74±1.07c	14.65±0.75a	11.76±0.33b	14.32±0.44a	15.45±0.77a	4.44±0.86c	4.40±0.30b	5.35±0.9b	7.38±1.64a	4.46±0.50b	0.531002
Megastigmatrienone C	1.02±0.07c	nd	2.31±0.19b	3.37±0.32a	0.76±0.10d	1.42±0.13c	1.80±0.27b	4.26±0.13a	0.16±0.02b	nd	0.85±0.45a	0.06±0.03b	1.35635
Megastigmatrienone D	3.59±0.29c	3.61±0.19c	13.27±0.44a	4.68±0.16b	6.69±0.12b	6.20±0.20b	8.46±1.23a	2.43±0.35c	3.27±0.11a	2.70±1.50a	2.30±0.07a	2.72±0.32a	0.947797
2,5-Hexanedione	nd	nd	1.84±0.07a	nd	nd	nd	nd	nd	nd	1.72±0.08a	nd	nd	0.957608
2-Pentadecanone, 6,10,14-trimethyl-	nd	2.44±0.06b	nd	6.1±0.17a	nd	3.51±0.11b	nd	4.58±0.16a	2.29±0.15b	1.52±0.32c	6.35±0.17a	1.36±0.10c	1.06401
Benzaldehyde	nd	nd	nd	2.34±0.13a	1.69±0.13b	1.35±0.04c	2.35±0.10a	nd	0.92±0.05b	nd	1.17±0.07a	0.08±0.02c	0.627452
3,3-Diethoxy-1-propyne	nd	nd	nd	nd	nd	nd	1.56±0.16a	nd	nd	nd	nd	nd	0.892391
Benzeneacetaldehyde	1.14±0.08c	nd	3.58±0.19a	2.92±0.17b	7.49±0.21c	25.42±0.67a	nd	9.91±0.22b	1.39±0.04b	4.39±0.17a	nd	nd	0.851655
Nonanal	nd	nd	nd	nd	nd	nd	nd	nd	nd	nd	4.32±0.09a	nd	0.896375
Decanal	nd	1.59±0.14c	4.51±0.28b	5.71±0.21a	nd	nd	3.83±0.08b	5.60±0.42a	3.32±0.09b	6.38±0.17a	2.55±0.14c	1.78±0.14d	1.13007
5-Methyl-2-furfural	nd	0.13±0.03a	nd	nd	nd	nd	nd	nd	nd	nd	nd	nd	1.0299
3-(4-Isopropylphenyl)-2-methylpropionaldehyde	1.73±0.12c	nd	3.61±0.11b	6.13±0.15a	nd	0.48±0.04bc	8.51±0.57a	0.64±0.05b	nd	nd	1.36±0.21a	nd	1.02272
Benzeneacetic acid, 2-phenylethyl ester	nd	nd	nd	nd	nd	nd	3.11±0.18a	nd	nd	nd	nd	nd	0.894136
1,3-Benzenediol, monobenzoate	nd	nd	nd	nd	nd	13.09±0.58a	nd	13.03±0.09a	nd	nd	1.18±0.06a	nd	0.758107
Pivalic acid vinyl ester	nd	nd	4.64±0.13a	nd	nd	18.35±0.44a	nd	nd	nd	nd	nd	nd	1.06209
Benzeneacetic acid, methyl ester	nd	nd	nd	nd	nd	nd	10.41±0.38a	nd	0.10±0.01a	nd	nd	nd	0.890947
1,2,3-Propanetriol, 1-acetate	nd	1.55±0.07a	nd	nd	nd	nd	nd	nd	nd	1.27±0.09a	nd	nd	1.5675
2(3H)-Furanone, 5-ethyldihydro-	nd	nd	nd	nd	nd	3.86±0.14a	nd	nd	nd	nd	1.30±0.05a	nd	1.04832
Dihydroactinidiolide	3.57±0.43b	7.34±0.78a	8.26±0.64a	8.53±0.52a	8.92±0.10b	8.71±0.30b	11.91±0.18a	13.21±1.52a	nd	3.56±0.18b	5.09±0.07a	nd	0.801173
Diethyl Phthalate	nd	nd	nd	nd	13.00±0.40b	7.32±0.25c	15.74±0.37a	16.83±1.01a	2.05±0.15b	3.10±0.38b	30.83±3.98a	1.38±0.14b	0.766543
Dibutyl phthalate	nd	1.5±0.14a	nd	nd	nd	nd	nd	nd	nd	nd	nd	nd	1.04059
Acetic acid, methoxy-	nd	2.3±0.17a	nd	nd	0.62±0.04b	nd	nd	17.09±0.63a	nd	nd	nd	nd	1.08665
3,4-Dimethoxycinnamic acid	nd	nd	nd	0.65±0.12a	nd	nd	1.09±0.11a	nd	nd	nd	nd	nd	0.825196
3-Methylvaleric acid	nd	nd	nd	nd	nd	nd	nd	nd	nd	13.59±0.24a	nd	nd	1.1268
Benzeneacetic acid, 4-hydroxy-	1.22±0.16a	nd	nd	nd	nd	nd	nd	nd	nd	0.16±0.04a	nd	nd	0.984233
1-Hexanol, 2-ethyl-	nd	nd	2.15±0.08a	nd	7.87±0.88b	7.26±0.11b	29.10±2.08a	4.74±0.13c	9.10±0.66a	nd	nd	5.72±0.16b	0.70206
1-Butanol, 2-methyl-	nd	nd	nd	nd	nd	8.28±0.12a	nd	nd	nd	0.37±0.04a	nd	nd	1.10172
Benzenemethanol	nd	nd	3.94±0.10a	nd	nd	nd	nd	nd	nd	nd	nd	nd	0.814184
Cedrol	1.06±0.10c	1.23±0.33c	2.13±0.14b	3.13±0.67a	3.23±0.13a	1.56±0.52b	nd	0.94±0.05c	0.50±0.04c	2.83±0.11a	1.82±0.04b	nd	0.545102
Succinimide	nd	1.49±0.04b	5.56±0.10a	nd	4.37±0.21a	nd	4.01±0.14b	nd	nd	nd	1.17±0.09a	nd	1.13519
2-Acetyl-5-methylfuran	nd	nd	nd	nd	3.68±0.17a	nd	nd	nd	nd	nd	nd	nd	1.03683
Nicotyrine	nd	nd	nd	nd	2.64±0.09b	nd	nd	3.06±0.07a	nd	nd	nd	nd	1.01143
2,4-Di-tert-butylphenol	nd	6.01±0.85a	2.72±0.18b	2.60±0.09b	nd	4.05±0.14a	nd	2.26±0.08b	nd	nd	2.90±0.10a	nd	1.19398
Note: "nd" means not detected. The difference of samples in different treatment groups under the same fermentation time was represented by different letters (p < 0.05).

## Sheet: Table S3
Table S3 Volatile flavor compounds with an OAV > 1 of cigar tobacco.
OAV of volatile flavor component	day 0				day 10				day 20
	T0_0	T1_0	T2_0	T3_0	T0_10	T1_10	T2_10	T3_10	T0_20	T1_20	T2_20	T3_20
Nicotine	2916.39±165.71d	5195.77±113.23b	6581.14±422.12a	4645.7±119.74c	1322.64±15.58d	2145.61±128.30c	2797.83±141.59b	3753.72±131.85a	631.4±19.66d	1281.72±33.14c	4941.32±77.26a	2630.36±417.98b
Methylheptenone		nd	nd	19.22±0.49e	nd	118.99±2.24a	nd	43.85±1.11b	34.81±1.42b	nd	231.54±8.64a	nd
Acetophenone	nd	nd	nd	nd	nd	nd	nd	nd	nd	nd	7.40±0.4a	nd
2,6,6-Trimethyl-2-cyclohexene-1,4-dione	60.58±2.13cd	54.78±4.56c	453.19±12.19a	163.85±1.48b	71.02±2.03d	120.41±22.55c	190.13±11.6a	159.44±7.85b	14.53±2.24b	nd	239.92±5.27a	nd
Solanone	9.47±0.26b	2.53±0.14c	11.41±0.69ab	13.46±1.14a	19.07±2.06a	19.76±3.39a	16.75±0.61b	9.96±0.41c	1.70±0.17c	7.06±0.63b	12.08±1.33a	5.09±0.47b
Geranylacetone	56.44±6.35d	207.61±8.16b	153.28±2.64c	262.84±12.17a	129.23±2.33a	166.14±12.62b	114.83±2.52a	108.92±18.93a	7.74±1.98c	46.56±2.85b	202.95±36.41a	46.35±1.82b
β-Ionone	828.77±20.95a	781.49±29.01a	770.83±35.79a	769.44±36.24a	1029.73±30.49c	nd	1984.29±23.78a	1392.93±16.18b	nd	522.38±32.90b	677.60±78.90a	nd
Megastigmatrienone A	1983.33±227.88bc	1736.66±161.94cd	3213.20±352.55ab	3125.28±244.44ab	4433.69±231.39a	3870.13±188.66ab	4920.83±169.71a	1048.49±78.83c	887.80±117.39c	3162.5±194.05ab	2021.68±154.63bc	836.89±143.65c
Megastigmatrienone B	3093.39±157.67bc	3348.55±196.05b	2256.12±508.61d	6978.56±359.46a	5598.3±159.17b	6816.96±208.67a	7358.73±367.08a	2115.67±410.40c	2096.84±143.39c	2547.62±428.28bc	3512.61±780.62a	2123.75±239.58c
Megastigmatrienone D	3985.19±317.07c	4015.43±216.66c	14739.49±485.96a	5202.01±180.04b	7434.30±138b	6886.54±219.30b	9403.7±1368.26a	2704.09±383.61c	3632.66±127.37ab	2996.3±1663.57ab	2552.04±81.86b	3020.42±352.39ab
Benzaldehyde	nd	nd	nd	3.12±0.18a	2.26±0.17b	1.80±0.06c	3.14±0.13a	nd	1.23±0.06b	nd	1.56±0.09a	0.11±0.03c
Benzeneacetaldehyde	180.42±12.33c	nd	567.46±30.31a	463.69±26.23b	1189.5±33.13c	4034.74±106.68a	nd	1572.56±34.79b	220.63±5.72b	696.83±26.98a	nd	nd
Nonanal	nd	nd	nd	nd	nd	nd	nd	nd	nd	nd	1394.68±29.78a	nd
Decanal	nd	610.88±52.80c	1733.05±106.91b	2197.36±82.63a	nd	nd	1473.08±30.53b	2154.17±163.18a	1276.55±34.64b	2453.85±63.55a	981.75±53.57c	683.32±53.70d
5-Methyl-2-furfural	nd	0.54±0.10a	nd	nd	nd	nd	nd	nd	nd	nd	nd	nd
Benzeneacetic acid, methyl ester	nd	nd	nd	nd	nd	nd	1.60±0.06a	nd	0.02±0.00a	nd	nd	nd
Dihydroactinidiolide	12.74±1.52c	26.21±2.80b	29.50±2.28ab	30.45±1.87a	31.86±0.34c	31.12±1.07c	42.52±0.63b	47.18±5.45a	nd	12.73±0.63c	18.18±0.26b	nd
Dibutyl phthalate	nd	5.77±0.54a	nd	nd	nd	nd	nd	nd	nd	nd	nd	nd
3-Methylvaleric acid	nd	nd	nd	nd	nd	nd	nd	nd	nd	15.27±0.27a	nd	nd
Cedrol	2113.33±202.32d	2463.35±666.66c	4251.92±271.56b	6263.99±1336.10a	6459.02±258.88a	3125.69±1046.45b	nd	1888.71±107.20c	1006.08±70.33d	5666.67±213.85a	3649.77±84.09bc	nd
2,4-Di-tert-butylphenol	nd	12.02±1.7a	5.44±0.35bc	5.20±0.17b	nd	8.11±0.29a	nd	4.52±0.15b	nd	nd	5.79±0.20a	nd
The difference of samples in different treatment groups under the same fermentation time was represented by different letters( p < 0.05), and "nd" indicates that the substance was not detected, thus making it impossible to calculate the OAV value

## Sheet: Table S4
Table S4 Test discriminant analysis was conducted on the characteristic microorganisms of bacteria and fungi at the genus level, and the LDA value and P value were calculated.
Species name		LDA_value	Pvalue	Group
Bacteria	g__Cellulomonas	3.01858	0.00177497	T0_10
	g__Dechloromonas	2.6921	0.00360822	T0_0
	g__Bacillus	5.39849	0.0101643	T1_20
	g__Luteolibacter	3.61292	0.0154732	T0_0
	g__Geobacillus	2.8818	0.0196668	T2_20
	g__Siphonobacter	3.99677	0.0199316	T1_20
	g__Chryseomicrobium	3.20479	0.0199316	T0_20
	g__Pseudolabrys	4.37542	0.0199316	T2_10
	g__Spirosoma	3.31892	0.0199316	T0_20
	g__Actinoalloteichus	3.77581	0.0199316	T0_10
	g__Clostridium_sensu_stricto_6	3.55978	0.0199316	T0_20
	g__Aerococcus	3.74857	0.0212964	T1_0
	g__Candidatus_Portiera	2.93232	0.02245	T0_0
	g__Curtobacterium	3.42746	0.0242799	T0_0
	g__Pullulanibacillus	2.63839	0.0254714	T0_20
	g__Salana	2.65632	0.0323031	T2_20
	g__Enterobacter	4.24936	0.0335054	T1_0
	g__Sanguibacter	3.28688	0.0357198	T0_0
	g__Arthrobacter	2.84548	0.0389803	T0_10
	g__Aureimonas	4.304	0.0424234	T2_20
	g__Allorhizobium-Neorhizobium-Pararhizobium-Rhizobium	3.70377	0.043576	T0_0
	g__Ochrobactrum	2.60133	0.0457692	T0_0
Fungi	g__Aspergillus	5.54783	0.0166689	T0_0
	g__Niaceae_gen_Incertae_sedis	4.16574	0.0199316	T3_20
	g__Neosetophoma	3.33287	0.0199316	T1_20
	g__Phlebopus	4.02723	0.0199316	T3_20
	g__Micropsalliota	3.94349	0.0199316	T3_20
	g__Coprinopsis	4.31267	0.0206039	T0_20
	g__Sclerostagonospora	2.92807	0.0254714	T1_20
	g__Sporobolomyces	3.16016	0.0297215	T3_10
	g__Papiliotrema	3.81212	0.0313135	T1_10
	g__Trichomerium	2.92895	0.0377724	T2_20
	g__Ganoderma	3.4906	0.0386751	T2_20

## Sheet: Table S5
Table S5 The component eigenvalues and variance contribution degrees obtained based on principal component analysis dimension reduction.
Component	Eigenvalue	Percentage of variance %	Explanation of total variance %
1	4.57366	35.182	35.182
2	2.85688	21.976	57.1579
3	1.7101	13.1546	70.3125
4	1.41016	10.8474	81.1599
5	0.748898	5.76076	86.9207
6	0.6341	4.87769	91.7984
7	0.426343	3.27956	95.0779
8	0.223953	1.72271	96.8006
9	0.157593	1.21225	98.0129
10	0.135249	1.04037	99.0533
11	0.0885197	0.680921	99.7342
12	0.026117	0.2009	99.9351
13	0.00843796	0.0649074	100

## Sheet: Table S6
Table S6 The comprehensive scores of tobacco leaves treated with different exogenous additives obtained based on the principal component analysis model.
Sample	Score	Sorting
T0_0_1	-1.44153	35
T0_0_2	-1.31588	34
T0_0_3	-1.58692	36
T0_10_1	-0.159773	21
T0_10_2	-0.0203587	19
T0_10_3	-0.113628	20
T0_20_1	-0.260686	23
T0_20_2	-0.207465	22
T0_20_3	-0.531662	27
T1_0_1	-0.692948	30
T1_0_2	-0.58073	28
T1_0_3	-0.682689	29
T1_10_1	0.104261	15
T1_10_2	0.225468	11
T1_10_3	0.230673	10
T1_20_1	0.660488	7
T1_20_2	0.677452	6
T1_20_3	0.703987	5
T2_0_1	-0.477231	25
T2_0_2	-0.527999	26
T2_0_3	-0.360883	24
T2_10_1	0.00214859	18
T2_10_2	0.13886	14
T2_10_3	0.199487	12
T2_20_1	0.0479733	17
T2_20_2	0.162865	13
T2_20_3	0.0481392	16
T3_0_1	0.52347	9
T3_0_2	0.559116	8
T3_0_3	0.705795	4
T3_10_1	2.03242	3
T3_10_2	2.0802	2
T3_10_3	2.15972	1
T3_20_1	-0.734223	31
T3_20_2	-0.781948	32
T3_20_3	-0.785977	33
